# Supplementary material for: Factors Associated with Willingness toward Organ Donation in China: A Nationwide Cross-Sectional Analysis Using a Social–Ecological Framework
Source: Healthcare (Basel). 2023 Mar 10;11(6):824. doi: 10.3390/healthcare11060824 (PMC10048496; doi:10.3390/healthcare11060824)
Supplement: Supplementary file 1 [file healthcare-11-00824-s001.zip]

Archive with 1 entries (1 files):
- healthcare-2224393-supplementary.pdf
